# Supplementary material for: Pomegranate Extract Modulates Oxidative Stress by Reducing Basal ROS Levels and Protecting White Blood Cells from Induced Oxidative Damage in Aging Mice
Source: Int J Mol Sci. 2025 Jun 20;26(13):5957. doi: 10.3390/ijms26135957 (PMC12249682; doi:10.3390/ijms26135957)
Supplement: Supplementary file 1 [file ijms-26-05957-s001.zip]

Archive with 1 entries (1 files):
- ijms-3684558-supplementary.pdf
